# Supplementary material for: GuUGT, a glycosyltransferase from Glycyrrhiza uralensis, exhibits glycyrrhetinic acid 3- and 30-O-glycosylation
Source: R Soc Open Sci. 2019 Oct 9;6(10):191121. doi: 10.1098/rsos.191121 (PMC6837211; doi:10.1098/rsos.191121)
Supplement: CDS of GuUGT [file rsos191121supp1.zip]

Archive with 1 entries (1 files):
- rsos191121supp1.fa
