# Supplementary material for: GuUGT, a glycosyltransferase from Glycyrrhiza uralensis, exhibits glycyrrhetinic acid 3- and 30-O-glycosylation
Source: R Soc Open Sci. 2019 Oct 9;6(10):191121. doi: 10.1098/rsos.191121 (PMC6837211; doi:10.1098/rsos.191121)
Supplement: CDS of GuUGT [file rsos191121supp1.zip › rsos191121supp1.fa]

>GuUGT.seq  (1458 bp)
ATGGGTAGTAATAGCAATCAAGCTTTGCACATGTTCTTCTTCCCTATGCTTGCCCACGGTCACATGATACCAATGGTTGA
CATGGCAAAATTATTTGCTGCAAAGGGTGTGAAGGCCACCATAATTACCACACCCCTCAATGCAGCTTTTATCTCCAAAA
CTATAAAAAGAGCCAAAACCAGTGGCCACGGGATCCATATCCAAACCATAGAGTTCCCTTGCGCAGAGGCTGGTTTACCC
ATTGGGTGCGAAAATGCTGACTCAATCCCTTCACCAGAATACTTTCCTGCGTTCTTTGTGGCCACTGGGCTGTTACAAGA
GCCATTCGAGCAACTCATTCTCGAGCACCGTCCGGATTGTGTCGTTGCCGACATTTTCCTCCCATGGGTAACTGATTCCT
CTGCCAAGTTTGGGATTCCTAGACTTGTGTTCCATGGGACAAGTTTCTTCTCCTTGTGTGCTGGCGAGTGTATGAGACTC
TATGAACCCCAAAAGAACGTTTCTTCCGATTCAGAACCCTTTGTCATTCCCAACCTTCCGGGTGAGGTTAAAATGACAAG
GATGCAGACGGCACCACCCCCTGAGAAGGAAGAAACAGTCACGGTCAGAGTTATGAAGGAAGCAAAGGAGTCAGAACAAA
GGAGCTATGGGGTGGTTGTTAACAGCTTCTATGAACTCGAGAAGGCTTATGCGGATCACTATAGAAACGTACTCGGAAGA
AGAGCATGGCACATAGGTCCTCTGTCTCTTTGCAACAGGGATGCAGAGGAGAAAGCAAACAGAGGAAAGGAAGCATCTAT
TGATGAGCACGAGTGTCTGAAATGGCTTGACGCGAAGAAACCCAATTCAGTAGTTTACATATGCTTCGGAAGTGTGGCTA
ACTTCCCCGATTCTCAACTCAGAGATATCGCTATGGGTCTTGAGGCTTCAGGGCACCAATTCATATGGGTGGTGAGGAAA
AAAGGCAAGAAAGATGGAGAAGAGGAAGAGGGGTCGTGGCTACCAGAAGGATTTGAGGAAAGAATGGAAGGGAAGGGGCT
AATCATAAGAGGTTGGGCACCTCAAGTGTTGATTCTTGAACACGAAGCGATTGGGGCGTTTGTGACTCATTGTGGATGGA
ATTCAACATTGGAAGGAGTGGTTGCTGGGGTACCCATGGTCACTTGGCCTGTGTTTGCTGAGCAATTTTACAATGAGAAG
TTGGCGACTGAGGTCCTTAAAATTGGGGTACCTGTTGGAGTTAAAAAATATGTTAGACCTATGGGGGTGGGTGATAGCAT
CAAATGGGATGCAGTGGAAAAGGCTGTGAAGAGGATAATGGAAGGGGAAGAGGCAGAGGAAATGAGGAACAGGGCAAAGG
TGTTCTCCCAGCTAGCTAGGAGGGCGGTGGAAGTTGGAGGATCATCTTACTCAGATTTAGATGCTTTAATTGAGGAGTTG
GGTTCACTTACCCATTGA
